# Supplementary material for: Impact of COVID-19 Pandemic on Remote Monitoring of Cardiac Implantable Electronic Devices in Italy: Results of a Survey Promoted by AIAC (Italian Association of Arrhythmology and Cardiac Pacing)
Source: J Clin Med. 2021 Sep 10;10(18):4086. doi: 10.3390/jcm10184086 (PMC8469719; doi:10.3390/jcm10184086)
Supplement: Supplementary file 1 [file jcm-10-04086-s001.zip]

Archive with 1 entries (1 files):
- jcm-1329134-supplementary.pdf
